# Supplementary material for: Ginsenoside Rb1 induces a pro-neurogenic microglial phenotype via PPARγ activation in male mice exposed to chronic mild stress
Source: J Neuroinflammation. 2021 Aug 9;18:171. doi: 10.1186/s12974-021-02185-0 (PMC8353817; doi:10.1186/s12974-021-02185-0)
Supplement: Supplementary file 4 — Additional file 4: Table S1. The concentration of GRb1 in hippocampus tissue was detected by LC-MS/MS technique in figure S1. Table S2. The F value and P value in multiple comparisons of Fig. 1. Table S3. The F value and P value in multiple comparisons of Fig. 2. Table S4. The F value and P value in multiple comparisons of Fig. 3. Tablse S5. The F value and P value in multiple comparisons of Fig. 4. Table S6. The F value and P value in multiple comparisons of figure S2. Table S7. The F value and P value in multiple comparisons of Fig. S3Table S8. The F value and P value in multiple comparisons of Fig. 5. [file 12974_2021_2185_MOESM4_ESM.zip]

Archive with 8 entries (8 files):
- 12974_2021_2185_MOESM4_ESM/Table S1.docx
- 12974_2021_2185_MOESM4_ESM/Table S2.docx
- 12974_2021_2185_MOESM4_ESM/Table S3.docx
- 12974_2021_2185_MOESM4_ESM/Table S4.docx
- 12974_2021_2185_MOESM4_ESM/Table S5.docx
- 12974_2021_2185_MOESM4_ESM/Table S6.docx
- 12974_2021_2185_MOESM4_ESM/Table S7.docx
- 12974_2021_2185_MOESM4_ESM/Table S8.docx
